# Supplementary material for: Funding of evidence included within public comments submitted to inform Medicare national coverage determinations
Source: Health Aff Sch. 2024 May 13;2(6):qxae064. doi: 10.1093/haschl/qxae064 (PMC11196998; doi:10.1093/haschl/qxae064)
Supplement: qxae064_Supplementary_Data [file qxae064_supplementary_data.zip]

Archive with 7 entries (7 files):
- coi_disclosure Robin Ji 2-9-24.docx
- coi_disclosure Sanket Dhruva 2-8-24.docx
- Ramachandran_ICJME_Disclosure HA Scholar 2-8-24.docx
- ross ICMJE coi_disclosure HA Scholar 2-8-24.docx
- coi_disclosure - Rita Redberg 2-9-24.pdf
- coi_disclosure Angela Lu 2-8-24.docx
- coi_disclosure Marley PD Magee 2-8-24.docx
